# Supplementary material for: PCR-Free Enrichment of Mitochondrial DNA from Human Blood and Cell Lines for High Quality Next-Generation DNA Sequencing
Source: PLoS One. 2015 Oct 21;10(10):e0139253. doi: 10.1371/journal.pone.0139253 (PMC4619561; doi:10.1371/journal.pone.0139253)
Supplement: S1 Table — (XLSX) [file pone.0139253.s001.xlsx]

## Sheet: Sheet1
run	sample	Reads aligned (no duplicates removed)	Reads aligned (duplicates removed)*	Overall PCR duplicate rate**	Reads aligned to chr M (no duplicates removed)	Reads aligned to chr M (duplicates removed)*	mtDNA PCR duplicate rates**
1	coloBL DC LR	198291	171531	0.134953	197616	171124	0.134058
1	coloBL DC	243521	243342	0.00073505	1022	1018	0.00391389
1	coloBL LR	179931	157724	0.12342	178052	156215	0.122644
1	coloBL MB LR	241524	203366	0.157988	238928	201402	0.15706
1	coloBL MB	210816	210702	0.000540756	664	662	0.00301205
1	colo829 DC LR	169058	149276	0.117013	168159	148621	0.116188
1	colo829 DC	177769	177452	0.00178321	10311	10116	0.0189118
1	colo829 LR	204816	175910	0.141132	203686	175173	0.139985
1	colo829 MB LR	188021	165247	0.121125	186840	164517	0.119477
1	colo829 MB	205276	205121	0.000755081	1024	1024	0
2	1309 buffy DC Digest	38428	38090	0.00879567	9686	9488	0.0204419
2	1309 buffy DC	1559909	1550309	0.00615421	65332	60885	0.0680677
2	1309 buffy MB	1266681	1260611	0.00479205	17061	16612	0.0263173
2	1309 pbmcs Digest	242993	240976	0.00830065	20660	20009	0.0315102
2	1309 pbmcs gdna	1884487	1877178	0.00387851	10444	10231	0.0203945
2	colo829 DC Digest	13207	13086	0.00916181	8199	8085	0.0139041
2	colo829 DC	1901592	1880404	0.0111422	118503	105553	0.10928
2	colo829 MB Digest	19425	19349	0.00391248	1485	1474	0.00740741
2	colo829 MB	1370717	1366821	0.00284231	6262	6168	0.0150112
2	rho z	811328	808326	0.00370011	91	91	0
3	1312 buffy DC Digest	405631	385146	0.0505016	145073	125817	0.132733
3	1312 buffy DC	538302	537704	0.0011109	4724	4667	0.012066
3	1312 buffy MB	617167	616025	0.00185039	14134	13786	0.0246215
3	1312 cfDNA	597587	596453	0.00189763	4417	4365	0.0117727
3	1312 pbmcs Digest	474062	472681	0.00291312	18788	18227	0.0298595
3	1312 pbmcs gdna	1109166	1106903	0.00204027	1705	1698	0.00410557
3	coloBL DC Digest	326777	309341	0.0533575	121989	107139	0.121732
3	coloBL DC	1685411	1679059	0.00376881	30854	29357	0.0485188
3	colo BL gdna Digest	2096787	2087881	0.00424745	14232	13817	0.0291596
3	coloBL gdna	410534	410072	0.00112536	1220	1208	0.00983607
3	coloBL MB Digest	948485	920826	0.0291612	144517	123541	0.145146
3	coloBL MB	512755	512107	0.00126376	2067	2034	0.0159652
3	rho z	630839	628386	0.00388847	79	72	0.0886076
	AVERAGE:	650948	641740	0.0308864	59025	51945.3	0.0545972
	*From Tables 1 and 2 of the main text
	** (Counts with removal - counts without removal)/(counts with removal)
